# Supplementary material for: Variation in global COVID-19 symptoms by geography and by chronic disease: A global survey using the COVID-19 Symptom Mapper
Source: eClinicalMedicine. 2022 Mar 6;45:101317. doi: 10.1016/j.eclinm.2022.101317 (PMC8898170; doi:10.1016/j.eclinm.2022.101317)
Supplement: Supplementary file 1 [file mmc1.xlsx]

## Sheet: SurveyRespondentsByCountry
Country	Count
Total	175566
India	39590
Mexico	29644
Pakistan	16820
Phillipines	15950
UK	10044
Brazil	9796
Bolivia	6137
Venezuela	5746
Peru	5735
Nigeria	4754
El Salvador	4158
Nicaragua	4073
Ecuador	3519
Chile	2708
Bangladesh	2132
Dominican Republic	1891
Honduras	1886
Guatemala	1854
Colombia	1576
USA	1129
Argentina	657
Costa Rica	471
Panama	323
South Africa	261
Guyana	220
Uraguay	206
Zambia	183
Nepal	173
United Arab Erimates	153
Saudi Arabia	141
Afganistan	133
Mauritius	127
Trinidad & Tobago	126
Ghana	125
Jamaica	125
Canary Islands	104
Zimbabwe	100
Sri Lanka	96
Tanzania	93
Ethiopia	90
Belize	85
Greece	79
Malaysia	79
Kenya	78
Netherlands	75
Canada	71
Ireland	69
Paraguay	69
Albania	66
Barbados	64
Egypt	64
Algeria	59
Maldives	59
Myanmar	52
Nambia	52
Puerto Rico	52
Swaziland	51
Kuwait	44
Qatar	44
	41
Australia	41
Oman	40
Morocco	39
Tunisia	35
Andorra	33
Cameroon	33
France	33
Lebanon	33
Turkey	29
Angola	28
Liberia	28
Botswana	27
Romania	27
Suriname	27
Cyprus	26
Somalia	26
Antigua & Barbuda	25
Bhutan	22
Germany	22
Italy	21
Malawi	21
Dominica	20
Indonesia	19
Singapore	19
Uganda	18
Bahamas	17
China	17
Fiji	17
Grenada	16
Portugal	16
Malta	15
Armenia	14
Bahrain	14
Cambodia	14
Cayman Islands	13
Lesotho	13
Libya	12
Jordan	11
New Zealand	11
Bulgaria	10
Japan	10
Monaco	10
Mozambique	10
Papua New Guinea	10
Iran	9
Macedonia	9
Norway	9
Russia	9
Sierra Leone	9
Cuba	8
Georgia	8
Haiti	8
Hong Kong	8
Iraq	8
Niger	8
Austria	7
Korea Sout	7
Poland	7
Republic of Serbia	7
Switzerland	7
Guinea	6
Macau	6
Sweden	6
Burkina Faso	5
Denmark	5
Iceland	5
Madagascar	5
Palestine	5
Vietnam	5
Yemen	5
Channel Islands	4
Djibouti	4
East Timor	4
Gambia	4
Luxembourg	4
Republic of Montenegro	4
Senegal	4
Slovakia	4
Slovenia	4
Ukraine	4
Belgium	3
Benin	3
Chad	3
Cote DIvoire	3
Equatorial Guinea	3
Estonia	3
Finland	3
Greenland	3
Hungary	3
Korea North	3
Lithuania	3
Mali	3
Mauritania	3
St Kitts-Nevis	3
Thailand	3
Zaire	3
Belarus	2
Bosnia & Herzegovina	2
Brunei	2
Comoros	2
Congo	2
Cook Islands	2
Eritrea	2
Hawaii	2
Israel	2
Kyrgyzstan	2
Laos	2
Moldova	2
Mongolia	2
Nauru	2
Samoa	2
Sao Tome & Principe	2
Seychelles	2
Togo	2
Uzbekistan	2
Azerbaijan	1
Cape Verde	1
Central African Republic	1
Croatia	1
Gabon	1
Gibraltar	1
Kazakhstan	1
Liechtenstein	1
Rwanda	1
Solomon Islands	1
Sudan	1
Taiwan	1
Tajikistan	1
New Zeeland	1
Vatican City State	1
