# Supplementary material for: Variation in global COVID-19 symptoms by geography and by chronic disease: A global survey using the COVID-19 Symptom Mapper
Source: eClinicalMedicine. 2022 Mar 6;45:101317. doi: 10.1016/j.eclinm.2022.101317 (PMC8898170; doi:10.1016/j.eclinm.2022.101317)
Supplement: Supplementary file 2 [file mmc2.xlsx]

## Sheet: glm_mexicoref_12countries_orcsv
	Chest pain	Chills	Cough	Diarrhoea	Fatigue	Headache	Itchy eyes	Joint pain	Loss of appetite	Loss of smell & taste	Muscle ache	Nasal congestion	Nausea & vomiting	Shortness of breath	Sore throat	Sputum	Temperature
Model variables	AOR (95%CI), p-value	AOR (95%CI), p-value	AOR (95%CI), p-value	AOR (95%CI), p-value	AOR (95%CI), p-value	AOR (95%CI), p-value	AOR (95%CI), p-value	AOR (95%CI), p-value	AOR (95%CI), p-value	AOR (95%CI), p-value	AOR (95%CI), p-value	AOR (95%CI), p-value	AOR (95%CI), p-value	AOR (95%CI), p-value	AOR (95%CI), p-value	AOR (95%CI), p-value	AOR (95%CI), p-value
Age
(<60 years) - reference
(>60 years)	0.57 (0.34 - 0.96), 0.033	1.08 (0.82 - 1.44), 0.571	1 (0.80 - 1.25), 0.999	0.78 (0.60 - 1.03), 0.075	1.08 (0.86 - 1.36), 0.497	0.65 (0.51 - 0.83), <0.001	0.73 (0.51 - 1.04), 0.08	0.7 (0.44 - 1.11), 0.128	1.4 (1.03 - 1.90), 0.034	0.5 (0.39 - 0.64), <0.001	0.93 (0.73 - 1.18), 0.543	0.7 (0.54 - 0.91), 0.007	1.41 (0.94 - 2.13), 0.099	0.88 (0.64 - 1.21), 0.424	0.78 (0.61 - 1.01), 0.06	1.35 (0.99 - 1.84), 0.061	1.29 (0.99 - 1.69), 0.061
Gender
Male -reference
Female	1.23 (0.99 - 1.52), 0.061	1.15 (1.00 - 1.31), 0.049	0.96 (0.87 - 1.07), 0.464	1.25 (1.11 - 1.41), <0.001	1.6 (1.45 - 1.77), <0.001	1.97 (1.78 - 2.19), <0.001	1.76 (1.51 - 2.04), <0.001	1.5 (1.20 - 1.87), <0.001	1.45 (1.24 - 1.70), <0.001	1.54 (1.39 - 1.71), <0.001	1.49 (1.34 - 1.67), <0.001	1.46 (1.30 - 1.62), <0.001	1.58 (1.25 - 1.99), <0.001	0.99 (0.86 - 1.15), 0.937	1.41 (1.27 - 1.58), <0.001	0.82 (0.70 - 0.97), 0.019	0.69 (0.61 - 0.78), <0.001
Underlying chronic disease
No chronic disease - reference
Asthma	2.07 (1.47 - 2.93), <0.001	1.6 (1.25 - 2.05), <0.001	1.04 (0.84 - 1.30), 0.713	1.46 (1.16 - 1.84), 0.001	1.48 (1.18 - 1.86), 0.001	1.42 (1.14 - 1.77), 0.002	1.67 (1.28 - 2.19), <0.001	1.96 (1.37 - 2.79), <0.001	1.52 (1.13 - 2.04), 0.005	0.89 (0.72 - 1.11), 0.307	1.32 (1.06 - 1.66), 0.014	1.11 (0.88 - 1.39), 0.379	1.42 (0.95 - 2.11), 0.087	2.02 (1.56 - 2.62), <0.001	1.23 (0.98 - 1.54), 0.077	1.64 (1.23 - 2.20), 0.001	1.26 (0.95 - 1.66), 0.106
Type 1 diabetes	0.83 (0.39 - 1.77), 0.629	1.17 (0.71 - 1.92), 0.55	1.84 (1.25 - 2.72), 0.002	1.21 (0.78 - 1.87), 0.387	0.9 (0.60 - 1.33), 0.588	1.17 (0.78 - 1.75), 0.458	0.91 (0.51 - 1.65), 0.764	1.66 (0.90 - 3.05), 0.105	1.04 (0.60 - 1.79), 0.895	0.76 (0.50 - 1.15), 0.191	1.01 (0.67 - 1.54), 0.948	0.66 (0.41 - 1.05), 0.077	1.03 (0.47 - 2.25), 0.946	1.14 (0.67 - 1.94), 0.628	0.91 (0.59 - 1.40), 0.674	1.76 (1.07 - 2.91), 0.026	1.16 (0.75 - 1.80), 0.514
Type 2 diabetes	0.76 (0.48 - 1.21), 0.249	1.26 (0.97 - 1.65), 0.086	1.27 (1.03 - 1.56), 0.028	1.28 (1.01 - 1.62), 0.04	0.86 (0.70 - 1.07), 0.181	0.95 (0.77 - 1.19), 0.681	1.18 (0.88 - 1.59), 0.259	1.34 (0.91 - 1.97), 0.138	1.47 (1.11 - 1.95), 0.008	0.85 (0.69 - 1.06), 0.155	1.11 (0.89 - 1.39), 0.367	0.87 (0.69 - 1.10), 0.257	1.91 (1.33 - 2.75), 0.001	0.77 (0.56 - 1.06), 0.115	0.9 (0.71 - 1.14), 0.369	1.06 (0.76 - 1.46), 0.745	1.51 (1.19 - 1.91), 0.001
Obesity	1.04 (0.82 - 1.32), 0.724	0.96 (0.82 - 1.12), 0.605	1.25 (1.11 - 1.40), <0.001	1.25 (1.10 - 1.42), 0.001	1.14 (1.01 - 1.28), 0.033	0.99 (0.88 - 1.12), 0.917	1.1 (0.94 - 1.29), 0.224	0.86 (0.67 - 1.10), 0.225	1.01 (0.85 - 1.21), 0.884	1.14 (1.01 - 1.28), 0.031	1.07 (0.94 - 1.20), 0.312	1.13 (1.00 - 1.28), 0.046	1.03 (0.80 - 1.33), 0.803	1.25 (1.06 - 1.47), 0.007	0.96 (0.85 - 1.10), 0.58	1.32 (1.10 - 1.58), 0.003	1.12 (0.97 - 1.30), 0.133
Hypertension	1.97 (1.06 - 3.66), 0.032	1.81 (1.13 - 2.90), 0.014	2.66 (1.72 - 4.10), <0.001	2.31 (1.51 - 3.54), <0.001	1.75 (1.13 - 2.69), 0.012	1.46 (0.95 - 2.23), 0.084	1.58 (0.93 - 2.68), 0.092	1.55 (0.82 - 2.94), 0.181	1.42 (0.83 - 2.44), 0.197	1.15 (0.75 - 1.77), 0.512	1.7 (1.11 - 2.60), 0.014	1.43 (0.93 - 2.21), 0.102	2.87 (1.58 - 5.22), 0.001	2.23 (1.36 - 3.66), 0.001	1.97 (1.29 - 3.00), 0.002	1.59 (0.93 - 2.72), 0.092	1.76 (1.10 - 2.82), 0.019
Heart disease	0.98 (0.75 - 1.29), 0.903	1 (0.84 - 1.20), 0.986	1.08 (0.94 - 1.24), 0.285	1.29 (1.10 - 1.50), 0.002	1.24 (1.08 - 1.43), 0.003	1.1 (0.95 - 1.26), 0.212	1.07 (0.88 - 1.29), 0.502	1.06 (0.82 - 1.38), 0.642	0.85 (0.69 - 1.04), 0.117	0.88 (0.77 - 1.02), 0.09	1.25 (1.08 - 1.44), 0.003	0.92 (0.79 - 1.07), 0.264	0.86 (0.63 - 1.16), 0.32	1.26 (1.03 - 1.52), 0.021	0.91 (0.78 - 1.06), 0.213	0.91 (0.73 - 1.14), 0.404	1.24 (1.04 - 1.48), 0.015
Lung condition	1.16 (0.38 - 3.50), 0.794	1.17 (0.51 - 2.67), 0.706	1.12 (0.57 - 2.18), 0.742	0.78 (0.35 - 1.72), 0.533	1.38 (0.71 - 2.69), 0.336	0.87 (0.44 - 1.73), 0.699	0.92 (0.34 - 2.45), 0.864	0.72 (0.21 - 2.46), 0.601	1.23 (0.51 - 2.96), 0.65	2.03 (1.05 - 3.93), 0.036	1.69 (0.87 - 3.27), 0.123	1.05 (0.52 - 2.12), 0.897	0.75 (0.20 - 2.88), 0.675	1.53 (0.68 - 3.46), 0.302	1.06 (0.52 - 2.14), 0.878	1.08 (0.43 - 2.72), 0.863	0.88 (0.40 - 1.94), 0.749
Liver disease	2.53 (1.55 - 4.11), <0.001	1.14 (0.73 - 1.78), 0.57	1.53 (1.09 - 2.16), 0.014	1.27 (0.86 - 1.88), 0.223	1.14 (0.81 - 1.62), 0.456	1.12 (0.78 - 1.60), 0.538	0.97 (0.58 - 1.63), 0.902	1.01 (0.54 - 1.88), 0.975	0.79 (0.46 - 1.36), 0.401	0.92 (0.65 - 1.32), 0.659	1.06 (0.73 - 1.55), 0.748	1.05 (0.72 - 1.52), 0.811	1.3 (0.68 - 2.49), 0.425	2.11 (1.40 - 3.20), <0.001	1.04 (0.71 - 1.50), 0.855	1.98 (1.29 - 3.04), 0.002	1.27 (0.86 - 1.88), 0.237
Kidney disease	2.4 (0.99 - 5.86), 0.054	3.07 (1.71 - 5.49), <0.001	1.01 (0.57 - 1.79), 0.972	1.29 (0.70 - 2.37), 0.418	1.82 (1.00 - 3.29), 0.049	1.02 (0.57 - 1.82), 0.957	1.47 (0.71 - 3.07), 0.302	1.9 (0.75 - 4.82), 0.178	1.33 (0.61 - 2.90), 0.467	1.28 (0.72 - 2.28), 0.398	1.55 (0.87 - 2.74), 0.134	1.62 (0.91 - 2.88), 0.099	3.54 (1.72 - 7.32), 0.001	1.34 (0.67 - 2.68), 0.413	2.62 (1.50 - 4.56), 0.001	1.49 (0.73 - 3.03), 0.276	1.44 (0.77 - 2.69), 0.255
Country
Mexico - reference
Brazil	5.4 (4.10 - 7.11), <0.001	1.04 (0.87 - 1.24), 0.674	0.88 (0.77 - 1.02), 0.085	0.83 (0.71 - 0.97), 0.022	0.61 (0.53 - 0.70), <0.001	0.93 (0.81 - 1.07), 0.307	0.97 (0.81 - 1.16), 0.733	7.9 (5.88 - 10.63), <0.001	2.14 (1.78 - 2.57), <0.001	1.1 (0.96 - 1.26), 0.185	0.62 (0.53 - 0.72), <0.001	0.99 (0.86 - 1.15), 0.904	0.9 (0.65 - 1.25), 0.538	0.5 (0.40 - 0.63), <0.001	0.57 (0.48 - 0.66), <0.001	1.52 (1.19 - 1.95), 0.001	0.41 (0.33 - 0.51), <0.001
Pakistan	4.2 (3.04 - 5.80), <0.001	0.51 (0.39 - 0.67), <0.001	0.92 (0.78 - 1.10), 0.355	0.87 (0.71 - 1.06), 0.173	0.91 (0.77 - 1.08), 0.301	0.62 (0.52 - 0.74), <0.001	0.5 (0.38 - 0.66), <0.001	7.41 (5.31 - 10.33), <0.001	1.54 (1.22 - 1.95), <0.001	0.9 (0.76 - 1.07), 0.239	0.6 (0.49 - 0.72), <0.001	0.88 (0.73 - 1.07), 0.196	1.7 (1.21 - 2.40), 0.002	0.98 (0.78 - 1.25), 0.893	1.08 (0.90 - 1.29), 0.417	2.26 (1.74 - 2.94), <0.001	2.01 (1.67 - 2.42), <0.001
India	2.71 (1.89 - 3.89), <0.001	0.5 (0.38 - 0.66), <0.001	0.78 (0.65 - 0.94), 0.007	0.41 (0.32 - 0.53), <0.001	0.52 (0.44 - 0.62), <0.001	0.36 (0.29 - 0.43), <0.001	0.41 (0.30 - 0.56), <0.001	3.45 (2.35 - 5.05), <0.001	1.02 (0.78 - 1.34), 0.878	0.6 (0.50 - 0.72), <0.001	0.42 (0.34 - 0.52), <0.001	0.62 (0.51 - 0.76), <0.001	1.09 (0.73 - 1.61), 0.678	0.52 (0.39 - 0.70), <0.001	0.74 (0.61 - 0.90), 0.002	1.8 (1.36 - 2.38), <0.001	1.42 (1.17 - 1.74), <0.001
United Kingdom	0.25 (0.08 - 0.80), 0.019	2.65 (2.11 - 3.33), <0.001	2.26 (1.82 - 2.80), <0.001	0.84 (0.65 - 1.07), 0.154	2.72 (2.10 - 3.51), <0.001	1.66 (1.33 - 2.06), <0.001	0.1 (0.04 - 0.20), <0.001	0.74 (0.34 - 1.65), 0.469	0.04 (0.01 - 0.17), <0.001	1.52 (1.23 - 1.89), <0.001	2.8 (2.25 - 3.49), <0.001	1.32 (1.07 - 1.64), 0.011	1.75 (1.19 - 2.59), 0.005	6.45 (5.12 - 8.11), <0.001	1.35 (1.09 - 1.68), 0.006	8.12 (6.25 - 10.56), <0.001	0.32 (0.22 - 0.47), <0.001
Peru	0.46 (0.21 - 1.00), 0.051	1.08 (0.83 - 1.41), 0.576	0.71 (0.57 - 0.89), 0.003	0.95 (0.75 - 1.21), 0.685	0.39 (0.32 - 0.49), <0.001	0.67 (0.54 - 0.83), <0.001	0.81 (0.60 - 1.08), 0.154	0.36 (0.13 - 0.98), 0.047	0.3 (0.18 - 0.49), <0.001	0.36 (0.29 - 0.46), <0.001	0.76 (0.60 - 0.95), 0.015	1 (0.80 - 1.25), 0.969	0.57 (0.31 - 1.05), 0.074	0.79 (0.58 - 1.08), 0.137	0.95 (0.76 - 1.19), 0.671	1.39 (0.97 - 2.00), 0.071	0.52 (0.38 - 0.71), <0.001
Bolivia	0.88 (0.47 - 1.64), 0.685	0.78 (0.58 - 1.06), 0.119	0.62 (0.49 - 0.78), <0.001	0.84 (0.65 - 1.08), 0.178	0.62 (0.50 - 0.77), <0.001	0.93 (0.75 - 1.16), 0.547	1.39 (1.07 - 1.82), 0.014	0.48 (0.19 - 1.20), 0.118	0.52 (0.34 - 0.78), 0.002	0.54 (0.43 - 0.68), <0.001	0.75 (0.59 - 0.95), 0.016	1.07 (0.85 - 1.34), 0.588	1.21 (0.76 - 1.94), 0.428	1.01 (0.75 - 1.37), 0.941	0.98 (0.78 - 1.24), 0.881	1.17 (0.78 - 1.75), 0.444	0.58 (0.42 - 0.79), 0.001
Chile	0.32 (0.11 - 0.87), 0.025	1.58 (1.21 - 2.06), 0.001	1.37 (1.09 - 1.73), 0.007	1.28 (1.00 - 1.64), 0.047	0.75 (0.59 - 0.94), 0.012	1.51 (1.20 - 1.92), 0.001	0.94 (0.70 - 1.27), 0.698	0.51 (0.20 - 1.27), 0.148	0.53 (0.35 - 0.82), 0.004	1.41 (1.12 - 1.77), 0.004	1.57 (1.25 - 1.98), <0.001	2.23 (1.77 - 2.82), <0.001	2 (1.32 - 3.01), 0.001	1.54 (1.16 - 2.05), 0.003	0.86 (0.67 - 1.10), 0.238	2.47 (1.76 - 3.46), <0.001	0.87 (0.64 - 1.17), 0.354
Ecuador	0.72 (0.33 - 1.57), 0.405	1.05 (0.76 - 1.46), 0.753	0.82 (0.63 - 1.06), 0.123	1.3 (0.99 - 1.71), 0.056	0.65 (0.50 - 0.83), 0.001	0.8 (0.62 - 1.03), 0.085	1.19 (0.87 - 1.63), 0.284	0.67 (0.27 - 1.69), 0.396	0.65 (0.41 - 1.01), 0.055	0.76 (0.59 - 0.98), 0.037	0.96 (0.74 - 1.25), 0.761	1.07 (0.82 - 1.39), 0.623	0.82 (0.44 - 1.56), 0.55	0.8 (0.55 - 1.17), 0.249	1.09 (0.84 - 1.41), 0.529	1.54 (1.01 - 2.34), 0.045	0.88 (0.64 - 1.22), 0.448
Guatemala	0.69 (0.25 - 1.92), 0.482	0.98 (0.65 - 1.49), 0.924	1.09 (0.79 - 1.49), 0.601	1.66 (1.20 - 2.31), 0.003	0.81 (0.59 - 1.12), 0.203	1.2 (0.87 - 1.65), 0.264	0.96 (0.63 - 1.46), 0.836	1.13 (0.45 - 2.87), 0.792	1.14 (0.72 - 1.80), 0.579	1.43 (1.04 - 1.96), 0.028	0.76 (0.54 - 1.07), 0.117	1.69 (1.23 - 2.32), 0.001	1 (0.48 - 2.10), 0.992	0.6 (0.35 - 1.02), 0.059	0.71 (0.50 - 1.02), 0.065	1.01 (0.55 - 1.87), 0.967	1.08 (0.74 - 1.58), 0.687
Honduras	2.47 (1.36 - 4.49), 0.003	0.91 (0.59 - 1.39), 0.649	0.6 (0.43 - 0.85), 0.004	0.97 (0.67 - 1.40), 0.864	0.47 (0.34 - 0.65), <0.001	0.95 (0.69 - 1.31), 0.748	1.49 (1.03 - 2.17), 0.036	0.84 (0.30 - 2.35), 0.742	0.75 (0.44 - 1.28), 0.29	0.67 (0.48 - 0.93), 0.017	0.59 (0.41 - 0.85), 0.004	0.93 (0.66 - 1.31), 0.671	1.15 (0.57 - 2.32), 0.696	0.74 (0.45 - 1.21), 0.224	0.82 (0.58 - 1.16), 0.267	0.69 (0.33 - 1.43), 0.313	1.29 (0.89 - 1.88), 0.183
Dominican Republic	1.19 (0.51 - 2.78), 0.691	1.08 (0.71 - 1.67), 0.713	0.91 (0.64 - 1.28), 0.586	1.18 (0.81 - 1.71), 0.387	0.58 (0.41 - 0.82), 0.002	0.74 (0.52 - 1.04), 0.084	1.21 (0.80 - 1.83), 0.372	0.72 (0.22 - 2.33), 0.583	1.78 (1.17 - 2.72), 0.008	1.51 (1.07 - 2.13), 0.018	0.97 (0.69 - 1.38), 0.878	1.05 (0.74 - 1.51), 0.78	0.8 (0.34 - 1.85), 0.597	0.93 (0.57 - 1.51), 0.762	0.53 (0.35 - 0.80), 0.003	0.78 (0.37 - 1.63), 0.508	1.62 (1.11 - 2.37), 0.013
